# Supplementary material for: Seqpac: a framework for sRNA-seq analysis in R using sequence-based counts
Source: Bioinformatics. 2023 Mar 21;39(4):btad144. doi: 10.1093/bioinformatics/btad144 (PMC10085512; doi:10.1093/bioinformatics/btad144)
Supplement: btad144_Supplementary_Data [file btad144_supplementary_data.zip]

Archive with 6 entries (6 files):
- Supplementary file 1 - Supplementary Tables and Figure.pdf
- Supplementary file 2 - Full methods2.pdf
- Supplementary file 3 -R_script.R
- Tong_pheno.csv
- Kang_pheno.csv
- Snoek_pheno.csv
