# Supplementary material for: Seqpac: a framework for sRNA-seq analysis in R using sequence-based counts
Source: Bioinformatics. 2023 Mar 21;39(4):btad144. doi: 10.1093/bioinformatics/btad144 (PMC10085512; doi:10.1093/bioinformatics/btad144)
Supplement: btad144_Supplementary_Data [file btad144_supplementary_data.zip › Supplementary file 3 -R_script.R]

#######################################################################################
#######################################################################################
#
# 2022-12-13, Linkoping University, Sweden. 
# Author: Daniel Natt
#
# These R scripts were published as a supplementary file to the original Seqpac
# paper Skog et al. 2022. If using any of the scripts please site this paper.
#
# The latest version of Seqpac can be downloaded from
# https://github.com/Danis102/seqpac and https://bioconductor.org/packages/seqpac 
# Please, submit bug reports at github and
# specific questions at Biostar. Many questions can be answered by studying the
# package vignette and function manuals. For much important inquiries, please
# contact daniel.natt@liu.se.
#
# This script was tested on a 64-bit Windows 10 Education system (version 21H2).
# The computer had a Intel(R) Core(TM) i7-8650U CPU at 1.90GHz (4 cores/8
# threads), with 16.0 GB RAM.
# 
#######################################################################################
#######################################################################################

library(seqpac)

################################################################################
#####  1. Re-analysis of Kang et al. 2018 dataset Supp. Fig 2,3,4
################################################################################

# Dataset originally published in:
#
#   Kang W, Eldfjell Y, Fromm B, Estivill X et al. miRTrace reveals the
#   organismal origins of microRNA sequencing data. Genome Biol 2018 Dec
#   4;19(1):213. PMID: 30514392
#
# SRA project: SRP157338 
# ENA fastq download: https://www.ebi.ac.uk/ena/browser/view/PRJNA485638) 


#-------------------------------------------------------------------------------------
# Generate PAC objects
#-------------------------------------------------------------------------------------
# For analysis using Seqpac, the first step is to generate a PAC object. In its
# simplest form a PAC-object contains sample information (Pheno), sequence
# information (Anno) and the sequence counts across all samples (Counts).
# Note: pheno.csv files were manually constructed from SRA metadata text files.
# See vignette for more details on how to make a pheno input file. We provide
# the pheno.csv files for Kang, Tong and Snoek et al. in Supplementary_file_S3.

input = "<path to Kang et al. fastq files>"
pheno_input = "<path/to/Supplementary_file_5/Kang_pheno.csv>"

parse = list(adapt_3_set=c(type="hard_rm", min=10, mismatch=0.1),
             adapt_3="TGGAATTCTCGGGTGCCAAGGAACTCCAGTCAC",
             polyG=c(type="hard_trim", min=20, mismatch=0.1),
             seq_range=c(min=14, max=45), quality=c(threshold=20, percent=0.8),
             indels=TRUE, concat=12, check_mem=FALSE)
counts_kang  <- make_counts(input, threads=4, parse=parse, trimming="seqpac", 
                           plot=TRUE, evidence=c(experiment=2, sample=1))
pheno_kang <- make_pheno(pheno=pheno_input, 
                        counts=counts_kang[[1]], 
                        progress_report=counts_kang[[2]])
pac_kang <- make_PAC(pheno=pheno_kang, 
                    counts=counts_kang[[1]]) 
PAC_check(pac_kang)
# save(pac_kang, file="<save/path/pac_master_kang.Rdata>")


#-------------------------------------------------------------------------------------
# Annotation workflow
#-------------------------------------------------------------------------------------
# Seqpac uses Bowtie to create annotated sequences by aligning PAC sequences
# against multiple references and saving them in the Anno table. This is done
# using four functions: 
# map_reanno: Controls and organizes the Bowtie output.
# make_reanno: Imports results into an reanno object in R. 
# add_reanno: Creates and adds annotation vectors to the PAC Anno table. 
# simplify_reanno: Creates hierarchical annotation vectors.

# Fasta references for each species and class can be found here:
# Ensembl genomes and ncRNA: http://ftp.ensembl.org/pub/
# mirBase: https://www.mirbase.org/ # Download hairpin.fa.gz and extract species
# GtRNAdb: http://gtrnadb.ucsc.edu/
# pirBase: http://bigdata.ibp.ac.cn/piRBase/index.php

# Example extraction:
# ref <- "C:/path/to/miRBase_21/hairpin.fa.gz"
# fsta <- Biostrings::readDNAStringSet(ref)
# extct <- fsta[grepl("Drosophila melanogaster", names(fsta))]
# ref_out <- "C:/path/to/miRBase_21/dme.fa"
# Biostrings::writeXStringSet(extct, filepath=ref_out, format="fasta")

# Bowtie reports reference names upto 1st white space as default 
# To obtain more info you might like to exchange white spaces  
# Example exchange white spaces to "|":
# ref <- "C:/path/to/Ensembl_ncrna/ncrna.fa"
# fsta <- Biostrings::readDNAStringSet(ref)
# names(fsta) <-  gsub(" ", "|", names(fsta))
# ref_out <- "C:/path/to/Ensembl_ncrna/ncrna.fa"
# Biostrings::writeXStringSet(fsta, filepath=ref_out, format="fasta")

# Note: You need to generate Bowtie indexes for the fasta references. See
# ?Rbowtie::bowtie_build.
# Example:
# ref_fa <- "C:/path/to/dm6/BDGP6.fa"
# out_dir <- "C:/path/to/dm6/"
# prfx <- "BDGP6"
# Rbowtie::bowtie_build(ref_fa,
#                       outdir=out_dir,
#                       prefix=prfx, force=TRUE)

load("<save/path/pac_master_kang.Rdata>")

output_path = "<path/to/output/folder>"

#-------------------------------------
# Genome alignment:
ref_paths <- list(dm6="<path/to/bowtie indexed fruit fly genome/BDGP6.fa>",
                  hg38="<path/to/ bowtie indexed human genome/GRCh38.fa>")
map_reanno(pac_kang, output_path=output_path, ref_paths = ref_paths,
           mismatches = 3, threads = 3, 
           import=list(coord=FALSE, report="minimum", reduce=NULL))
reanno_kang <- make_reanno(reanno_path=output_path, PAC=pac_kang)
pac_kang <- add_reanno(reanno=reanno_kang, mismatches = 3,  
                      merge_pac=pac_kang, type = "genome")
# Sequences in total: 491968
# Extracting genome(s) ...
# mis0	dm6:  	Ref_hits= 58710     (11.93%)
# mis0	hg38: 	Ref_hits= 229082    (46.56%)
# mis1	dm6:  	Ref_hits= 21889     (4.45%)
# mis1	hg38: 	Ref_hits= 88515     (17.99%)
# mis2	dm6:  	Ref_hits= 13631     (2.77%)
# mis2	hg38: 	Ref_hits= 54123     (11%)
# mis3	dm6:  	Ref_hits= 15146     (3.08%)
# mis3	hg38: 	Ref_hits= 36808     (7.48%) 
  
new_var  <- paste(ifelse(anno(pac_kang)$dm6_genome == "mis0", "fly", "no"),
               ifelse(anno(pac_kang)$hg38_genome  == "mis0", "human", "no"))
table(new_var)
anno(pac_kang)$mis0_genome_olap <- new_var

mis0_3 <- c("mis0","mis1", "mis2", "mis3")
new_var2  <- paste(ifelse(anno(pac_kang)$dm6_genome %in% mis0_3, "fly", "no"),
                  ifelse(anno(pac_kang)$hg38_genome %in% mis0_3, "human", "no"))
table(new_var2)
anno(pac_kang)$mis3_genome_olap <- new_var2

# save(pac_kang, file="<save/path/pac_master_kang.Rdata>")


#-------------------------------------
# sRNA class annotations:

# Note: Some references are enormously redundant in some species. The drosophila
# pirBase reference is the most extreme example. To make such reference work
# with Bowtie on certain systems, you might need to divide the reference into
# several smaller files and merge the results later. Below we provide a function
# that can be used to make fasta references into smaller chunks and
# simultaneously create Bowtie indexes for the chunks.

chunk_fasta<- function(ref, outpath, size, prefx, threads){
  n_rec  <- ShortRead::countFastq(ref)
  pir_chks <- seq(from = 0, to = n_rec$records, by = size)
  cat("\nWill generate", length(pir_chks), "chunks with bowtie indexes.")
  names(pir_chks) <- paste0(prefx,seq_along(pir_chks))
  for(i in seq_along(pir_chks)){
    Sys.sleep(2)
    cat("\nChunk", i)
    fsta_chk <- Biostrings::readDNAStringSet(ref,
                                             nrec=size, skip=pir_chks[i],
                                             use.names=FALSE)                          
    ref_out <- file.path(paste0(outpath, names(pir_chks)[i], ".fa"))
    Biostrings::writeXStringSet(fsta_chk, filepath=ref_out, format="fasta")
    rm(fsta_chk)
    Sys.sleep(5)
    Rbowtie::bowtie_build(ref_out,
                          outdir=outpath,
                          prefix=names(pir_chks)[i], 
                          threads=threads, force=TRUE)
  } #end loop
} #end function

ref <- "</your/path/to/pirBase/dme.v3.0.fa>"
ShortRead::countFastq(ref)
# 41950613
outpath <- "</your/path/to/chunks/outpu/>"
size <- 8000000      # Size of each chunk
prefx <- "dme_pirB_" # Basename for chunks
threads <- 6         # Number of threads for Bowtie to use

chunk_fasta(ref=ref, outpath=outpath, size=size, prefx=prefx, threads=threads)

#--------
# Note: optimizing search terms can be difficult, since standard nomenclatures
# for different species and reference versions may diverge. See manual for
# ?add_reanno for tips on succeeding. Below are some scripts as well.
load(file="<save/path/pac_master_kang.Rdata>")
ref_paths_bio <- list(dm6_miRNA="<path/to/fruit fly miRBase fasta: miRBase_21-dme.fa>",
                      dm6_Ensembl="<path/to/fruit fly Ensembl ncRNA fasta: Drosophila_melanogaster.BDGP6.ncrna.fa>",
                      dm6_tRNA="<path/to/fruit fly GtRNAdb fasta: dm6-tRNAs_mature.fa>",
                      dm6_piRNA1="<path/to/fruit fly pirBase fasta chunks: piR_dme_chunk1.fa>",
                      dm6_piRNA2="<path/to/fruit fly pirBase fasta chunks: piR_dme_chunk2.fa>",
                      dm6_piRNA3="<path/to/fruit fly pirBase fasta chunks: piR_dme_chunk3.fa>",
                      dm6_piRNA4="<path/to/fruit fly pirBase fasta chunks: piR_dme_chunk4.fa>",
                      dm6_piRNA5="<path/to/fruit fly pirBase fasta chunks: piR_dme_chunk5.fa>",
                      dm6_piRNA6="<path/to/fruit fly pirBase fasta chunks: piR_dme_chunk6.fa>",
                      hg38_miRNA="<path/to/human miRBase fasta: miRBase_21-hsa.fa>",
                      hg38_Ensembl="<path/to/human Ensembl ncRNA fasta: Homo_sapiens.GRCh38.ncrna.fa>",
                      hg38_tRNA="<path/to/human GtRNAdb fasta: hg38-tRNAs_mature.fa>",
                      hg38_piRNA="<path/to/human pirBase fasta: piR_hsa.fa>")

bio_search <- list( dm6_Ensembl=c("lncRNA", "miRNA|MIR", "rRNA", "pre_miRNA", 
                                  "snoRNA", "snRNA", ":tRNA", "Mt_tRNA"),
                    dm6_miRNA="dme-",
                    dm6_tRNA ="_tRNA",
                    dm6_piRNA1 = "piRNA",dm6_piRNA2 = "piRNA",
                    dm6_piRNA3 = "piRNA",dm6_piRNA4 = "piRNA",
                    dm6_piRNA5 = "piRNA",dm6_piRNA6 = "piRNA",
                    hg38_miRNA="hsa",
                    hg38_Ensembl=c("lncRNA|lincRNA|LINC0", "miRNA|MIR", "rRNA", 
                                   "snoRNA", "snRNA", ":tRNA", "Mt_tRNA"),
                    hg38_tRNA=c("tRNA"),
                    hg38_piRNA="piR-hsa|piRNA")


# Note, to save computer resources, we reduce piRNA annotation to hit or no_hit
red <- c("dm6_piRNA1", "dm6_piRNA2", "dm6_piRNA3", 
         "dm6_piRNA4", "dm6_piRNA5", "dm6_piRNA6", "hg38_piRNA")
map_reanno(pac_kang, output_path=output_path, ref_paths=ref_paths_bio, 
           mismatches = 0, threads = 8,
           import=list(coord=FALSE, report="full", reduce=red))
reanno_kang <- make_reanno(reanno_path=output_path, PAC=pac_kang)
pac_kang <- add_reanno(reanno_kang, bio_search=bio_search, type="biotype", 
                   bio_perfect=FALSE, mismatches = 0, merge_pac=pac_kang)
# Sequences in total: 491968
# Extracting biotype(s) ...
# mis0	dm6_Ensembl:  	Ref_hits=26976   	|Search=26179   	|Other=797     
# mis0	dm6_miRNA:    	Ref_hits=22      	|Search=22      	|Other=0       
# mis0	dm6_tRNA:     	Ref_hits=38      	|Search=38      	|Other=0       
# mis0	dm6_piRNA1:   	Ref_hits=70422   	|Search=70422   	|Other=0       
# mis0	dm6_piRNA2:   	Ref_hits=57675   	|Search=57675   	|Other=0       
# mis0	dm6_piRNA3:   	Ref_hits=64721   	|Search=64721   	|Other=0       
# mis0	dm6_piRNA4:   	Ref_hits=32645   	|Search=32645   	|Other=0       
# mis0	dm6_piRNA5:   	Ref_hits=68757   	|Search=68757   	|Other=0       
# mis0	dm6_piRNA6:   	Ref_hits=46246   	|Search=46246   	|Other=0       
# mis0	hg38_miRNA:   	Ref_hits=9209    	|Search=9209    	|Other=0       
# mis0	hg38_Ensembl: 	Ref_hits=67049   	|Search=55812   	|Other=11237   
# mis0	hg38_tRNA:    	Ref_hits=16311   	|Search=16311   	|Other=0       
# mis0	hg38_piRNA:   	Ref_hits=164083  	|Search=164083  	|Other=0       

## How to find sequences that has been classified as other
# Have they been miss-classified?
other_seqs  <- grepl("hg38_Ensembl_other", anno(pac_kang)$mis0_bio)
table(other_seqs)
oth <- full(reanno_kang)$mis0$hg38_Ensembl[other_seqs,]
oth$ref_hits[1000:1500]
oth$ref_hits[1000:1500]

head(anno(pac_kang))
table(anno(pac_kang)$mis0_bio) #Many overlapping classes, we need a hierarchy

hierarchy <- list(rRNA="rRNA", tRNA="tRNA", miRNA ="miRNA|MIR", 
                  snoRNA="snoRNA", snRNA="snRNA", 
                  lncRNA="lncRNA|lincRNA|LINC0", piRNA="piRNA")

pac_kang <- simplify_reanno(pac_kang, hierarchy=hierarchy, mismatches = 0, 
                            bio_name = "Biotype_hir", merge_pac = TRUE)
pac_kang <- simplify_reanno(pac_kang, hierarchy=rev(hierarchy), mismatches = 3, 
                            bio_name = "Biotype_rev_hir", merge_pac = TRUE)
# save(pac_kang, file="<save/path/pac_master_kang.Rdata>")

#-------------------------------------------------------------------------------------
# False-positive assessment (Supp. Fig. 4)
#-------------------------------------------------------------------------------------
load("</your/path/to/pac_master_kang.Rdata>")
output = "C:/your/path/to/output folder"
pac<-pac_kang

# Remove low-input and digested samples
logi_full<-!grepl("digested|input",pheno(pac)$source_name)
pheno(pac)$full<-ifelse(logi_full, "intact", "deglow")
pac <- PAC_filter(pac, pheno_target=list("full", "intact"))

# create randomization function
shuffle_pac <- function(pac){
  nchr<-nchar(rownames(pac))
  rand_kang <- lapply(nchr, function(x){
    silico_seq <- sample(size=x, c("C","A","T","G"), replace=TRUE)
    return(paste0(silico_seq, collapse = ""))
  })
  dup <- duplicated(rand_kang)
  table(dup)
  new_dup <- lapply(nchr[dup], function(x){
    silico_seq <- sample(size=x, c("C","A","T","G"), replace=TRUE)
    return(paste0(silico_seq, collapse = ""))
  })
  rand_kang[dup] <- new_dup
  table(duplicated(rand_kang)) #Should be all false
  pac <- as(pac, "list")
  rownames(pac$Anno) <-  rand_kang
  rownames(pac$Counts) <-  rand_kang
  pac$Anno <- pac$Anno[,1,drop=FALSE]
  PAC_check(pac)
  pac<-as.PAC(pac)
  return(pac)
}

# Apply randomization function over a for-loop
set.seed(432)
ite <- 20 #set number of iterations 20x5 =100
out<-list(NULL)

hg38 <- "C:/Users/danis31/Documents/R/SRA data/genomes/GRCh38/GRCh38.fa"
file.exists(hg38)
dm6 <- "C:/Users/danis31/Documents/R/SRA data/genomes/dm6/BDGP6.fa"
file.exists(dm6)
ref_paths <- list(dm6=dm6, hg38=hg38)

#Rbowtie::bowtie_build(hg38, 
#outdir=gsub("hg38.fa", "", hg38), 
#prefix="hg38", force=TRUE)


for(i in (seq.int(ite))){
  sh_pac<-shuffle_pac(pac)
  map_reanno(sh_pac, type = "internal", output, ref_paths = ref_paths,
             mismatches = 3, threads = 6, override=TRUE,
             import=list(coord=FALSE, report="minimum", reduce=NULL))
  reanno <- make_reanno(reanno_path=output, PAC=sh_pac, mis_fasta_check = TRUE)
  anno(sh_pac)$dm6 <- overview(reanno)$dm6
  anno(sh_pac)$hg38   <- overview(reanno)$hg38  
  out[[i]] <- sh_pac
  Sys.sleep(0.01)
  cat("\rFinished", i, "of", ite)
}

head(anno(out[[1]]))
lapply(out, function(x){table(anno(x)$dm6)})
lapply(out, function(x){table(anno(x)$hg38)})

#Reannotate the randomized pac-object
anno_cnts<-lapply(out, function(x){
  rmns <-rowMeans(counts(x))
  dm <- anno(x)$dm6 
  hg <-anno(x)$hg38
  new_var  <- paste(ifelse(dm == "mis0", "fly", "no"),
                    ifelse(hg  == "mis0", "human", "no"))
  mis0_3 <- c("mis0","mis1", "mis2", "mis3")
  new_var2  <- paste(ifelse(dm %in% mis0_3, "fly", "no"),
                     ifelse(hg %in% mis0_3, "human", "no"))
  df <-data.frame(meanCounts=rmns,
                  mis0=new_var,
                  mis3=new_var2)
})
head(anno_cnts[[1]])
do.call("rbind",lapply(anno_cnts, function(x){table(x$mis0)}))
do.call("rbind",lapply(anno_cnts, function(x){table(x$mis3)}))

# 0 mismatches
agg_lst<- lapply(anno_cnts, function(x){
  aggregate(x$meanCounts, list(x$mis0), FUN=sum)
})

df_fin <- as.data.frame(matrix(nrow=4, ncol=21))
colnames(df_fin)[-1] <- paste0("itr",seq(20))
df_fin$V1 <- agg_lst[[1]][,1]
for(i in seq.int(length(agg_lst))){
  df_fin[,i+1] <- agg_lst[[1]][,2]
}
df_fin_long<- reshape2::melt(df_fin, id.vars="V1")
grd_mns<- aggregate(df_fin_long[-1],list(as.factor(df_fin_long$V1)), FUN=mean)
grd_mns<-grd_mns[-2]
pie(grd_mns[,2], labels=grd_mns[,1])
sum(grd_mns$value)

(361614.4+47801.4+708421.4)/22661501= 0.04932759

# 3 mismatches
agg_lst<- lapply(anno_cnts, function(x){
  aggregate(x$meanCounts, list(x$mis3), FUN=sum)
})

df_fin <- as.data.frame(matrix(nrow=4, ncol=21))
colnames(df_fin)[-1] <- paste0("itr",seq(20))
df_fin$V1 <- agg_lst[[1]][,1]
for(i in seq.int(length(agg_lst))){
  df_fin[,i+1] <- agg_lst[[1]][,2]
}
df_fin_long<- reshape2::melt(df_fin, id.vars="V1")
grd_mns<- aggregate(df_fin_long[-1],list(as.factor(df_fin_long$V1)), FUN=mean)
grd_mns<-grd_mns[-2]

(2893361.2+573449.2+5449035.6)/22661501=0.3934358
pie(grd_mns[,2], labels=grd_mns[,1])

0.049

#-------------------------------------------------------------------------------------
# Plots Kang et al. 2018 Supp. Fig. 3
#-------------------------------------------------------------------------------------

#-------------------------------------
# Species genome mapping pie (Supp Fig 3A)
load("<save/path/pac_master_kang.Rdata>")

ord <- c("no no", "fly no", "no human", "fly human")
plts_mis0 <- PAC_pie(pac_kang, pheno_target=list("Sample_ID"), 
                     anno_target=list("mis0_genome_olap", ord))
cowplot::plot_grid(plotlist=plts_mis0, nrow=3, ncol=3, scale=1.3)
plts_mis0[2]
plts_mis3 <- PAC_pie(pac_kang, pheno_target=list("Sample_ID"),
                     anno_target=list("mis3_genome_olap", ord))
cowplot::plot_grid(plotlist=plts_mis3, nrow=3, ncol=3, scale=1.3)

#-------------------------------------
# Size dist with classes (Supp Fig 3B)
ord <- c("no_anno", "other", "miRNA", "tRNA", 
         "snoRNA", "piRNA" , "snRNA", "lncRNA", "rRNA")
sizebio_kang <- PAC_sizedist(pac_kang, anno_target=list("Biotype_hir", ord))
cowplot::plot_grid(plotlist=sizebio_kang$Histograms)
sizebio_kang_rev <- PAC_sizedist(pac_kang, anno_target=list("Biotype_rev_hir", ord))
cowplot::plot_grid(plotlist=sizebio_kang_rev$Histograms)

#######################################################################################
#####  2. Re-analysis of Tong et al. 2020 dataset Supp. Fig 5
#######################################################################################
#
# We used a dataset originally published in:
#
#   Tong F, Andress A, Tang G, Liu P et al. Comprehensive profiling of
#   extracellular RNA in HPV-induced cancers using an improved pipeline for small
#   RNA-seq analysis. Sci Rep 2020 Nov 10;10(1):19450. PMID: 33173155
# 
# SRA project: SRP285629 
# ENA fastq download: https://www.ebi.ac.uk/ena/browser/view/PRJNA666144) 
#
# Since Tong et al. 2020 used an Illumina HiSeq 3000 sequencer with a flow cell
# kit resulting in 50 nt reads, we ran 'make_counts' with 'type="hard_trim"' in
# 'adapt_3_set' input. This will trim 3' adaptor sequence, and if no adaptor
# sequence is found, the read will still be saved. In the Kang et al. 2018
# dataset, which used Illumina NextSeq 500 sequencers with kits generating 75 nt
# long reads, we set 'type="hard_rm"'. With longer reads this option is the
# best, since it will remove reads that fail to contain adaptor sequence, which
# guarantees that all sequences came from short sRNA. For the Tong et al 2020
# dataset we also set the maximum read length > 50 nt to investigate the ratios
# of long RNA in this dataset.

# Note, the 'cell_type' and 'type' columns in the pheno.csv was obtained from
# the 'sample_title' column of the ENA report available at
# https://www.ebi.ac.uk/ena/browser/view/PRJNA666144


#-------------------------------------------------------------------------------------
# Generate PAC objects
#-------------------------------------------------------------------------------------
path_to_fastq <- "<your/path/to/downloaded/fastq/files>"
pheno_path  = "<path to unpacked: Tong_pheno.csv>" # In Supplementary_file5.zip

parse <- list(polyG=c(type="hard_trim", min=20, mismatch=0.1),
              adapt_3_set=c(type="hard_trim", min=10, mismatch=0.1),
              adapt_3="AGATCGGAAGAGCACACGTCTGAACTCCA",
              seq_range=c(min=14, max=70),
              quality=c(threshold=20, percent=0.8),
              indels=TRUE, concat=12, check_mem=FALSE)
count_list <- make_counts(input=path_to_fastq, trimming="seqpac", 
                          parse=parse, threads=7, save_temp = TRUE)

pheno <- make_pheno(pheno=pheno_path,
                    counts=count_list$counts,
                    progress_report=count_list$progress_report)
pac_tong  <- make_PAC(pheno=pheno, counts=count_list$counts)
# save(pac_tong, file="<save/path/pac_master_tong.Rdata>")


#-------------------------------------
# Ordering, filtering, normalization:
load(file="<save/path/pac_master_tong.Rdata>")

pheno_ord <- c("C33A", "C41", "Caski", "HeLa", "HT-3", "SiHa", "SW756", 
               "SCC-090", "SCC-1", "SCC-47", "UPCI-017", "UPCI-068", 
               "SCC-154", "SCC-4")

# Note, with stat=TRUE you will obtain a graph that shows the filter impact. You
# will also be prompted with a question whether you which to proceed. Here we
# use a filter removing read sequences that don't reach at least 10 count in 50%
# of the samples. This rather humble filter, removes 99% of the unique
# sequences but keeps >70% of the total reads. 
pac_tong_filt  <- PAC_filter(pac_tong, size = c(16,50), threshold=10, coverage=50, 
                             pheno_target=list("cell_type", pheno_ord), stat=TRUE)
# After filter 16061 unique sequences, 314216739 total reads
pac_tong_filt  <- PAC_norm(pac_tong_filt, norm = "vst")
pac_tong_filt  <- PAC_norm(pac_tong_filt, norm = "cpm")
# save(pac_tong_filt, file="<save/path/pac_filt_tong.Rdata>")


#-------------------------------------------------------------------------------------
# Annotation workflow
#-------------------------------------------------------------------------------------

load(pac_tong, file="<save/path/pac_filt_tong.Rdata>")

#--------
# Genome alignment
output_path = "<your/path/to/bowtie/output>"
ref_paths <- list(hg38="<your/path/to/bowtie-indexed/Homo_sapiens.GRCh38.dna.toplevel.fa",
                  M.hyorhinis="<your/path/to/bowtie-indexed/GCF_000383515.1_ASM38351v1_genomic.fa")


map_reanno(pac_tong_filt, output_path=output_path, ref_paths = ref_paths,
           mismatches = 3, threads = 6, import="genome")
reanno_tong <- make_reanno(reanno_path=output_path, 
                          PAC=pac_tong_filt, mis_fasta_check = TRUE)
pac_tong_filt <- add_reanno(reanno=reanno_tong, mismatches = 3,  
                       merge_pac=pac_tong_filt, type = "genome", genome_max = 10)


#--------
# sRNA class
ref_paths_bio <- list(hg38_miRNA="<path to human miRBase fasta: miRBase_21-hsa.fa>",
                      hg38_Ensembl="<path to human Ensembl ncRNA fasta: Homo_sapiens.GRCh38.ncrna.fa>",
                      hg38_tRNA="<path to human GtRNAdb fasta: hg38-tRNAs_mature.fa>",
                      hg38_piRNA="<path to human pirBase fasta: piR_hsa.fa")

bio_search <- list( hg38_miRNA="hsa",
                    hg38_Ensembl=c("lncRNA|lincRNA|LINC0", "miRNA|MIR", "rRNA", 
                                   "snoRNA", "snRNA", ":tRNA", "Mt_tRNA"),
                    hg38_tRNA=c("tRNA"),
                    hg38_piRNA="piR-hsa|piRNA")

hierarchy <- list(rRNA="rRNA", tRNA="tRNA", miRNA ="miRNA|MIR", 
                  snoRNA="snoRNA", snRNA="snRNA", 
                  lncRNA="lncRNA|lincRNA|LINC0", piRNA="piRNA")

map_reanno(pac_tong_filt, output_path=output_path, ref_paths=ref_paths_bio, 
           mismatches = 0, threads = 6, import="biotype")
reanno_tong <- make_reanno(reanno_path=output_path, 
                          PAC=pac_tong_filt, mis_fasta_check = TRUE)
pac_tong_filt <- add_reanno(reanno_tong, bio_search=bio_search, type="biotype", 
                       bio_perfect=FALSE, mismatches = 0, merge_pac=pac_tong_filt)

pac_tong_filt <- simplify_reanno(pac_tong_filt, hierarchy=hierarchy, mismatches = 0, 
                            bio_name = "Biotype_mis0", merge_pac = TRUE)
# save(pac_tong_filt, file="<save/path/pac_filt_tong.Rdata>")
#-------------------------------------------------------------------------------------
# Plots Tong et al. 2020 
#-------------------------------------------------------------------------------------
load(pac_tong, file="<save/path/pac_filt_tong.Rdata>")

#-------------------------------------
# Size dist with classes (Supp fig 5B)

#--------
# Fix subgroups
pheno(pac_tong_filt)$subtype <- ifelse(pheno(pac_tong_filt)$cell_type %in% "SCC-154", "SCC-154",
                                 ifelse(pheno(pac_tong_filt)$cell_type %in% "SCC-4", "SCC-4", "all_other"))
pheno(pac_tong_filt)$subtype2 <- paste(pheno(pac_tong_filt)$subtype, pheno(pac_tong_filt)$type, sep="_")

#--------
# Combining means of all with individual samples of SCC4 and SCC154
pac_tong_filt <- PAC_summary(pac_tong_filt, norm = "cpm", type = "means", 
                        pheno_target=list("subtype2", 
                                          c("all_other_cell", "all_other_EXO", 
                                            "all_other_MV")), merge_pac = TRUE)
temp <-  norm(pac_tong_filt)$cpm[,rownames(pheno(pac_tong_filt))[!grepl("all", pheno(pac_tong_filt)$subtype2)]]
colnames(temp) <- pheno(pac_tong_filt)$subtype2[!grepl("all", pheno(pac_tong_filt)$subtype2)]
summary(pac_tong_filt)$cpmMeans_subtype2 <- cbind(summary(pac_tong_filt)$cpmMeans_subtype2, temp)

#--------
# Plot size dist for subtype 2 (Supp fig 5B) 
ord <-  c("no_anno", "other",  "snoRNA",  "snRNA", 
          "rRNA", "tRNA", "piRNA",  "miRNA")
out_sizedist_mis0 <- PAC_sizedist(pac_tong_filt, norm = NULL, 
                                  anno_target= list("Biotype_mis0", ord), 
                                  summary_target=list("cpmMeans_subtype2"))
cowplot::plot_grid(plotlist=out_sizedist_mis0$Histograms)

#-------------------------------------
# Plot percent mycoplasma (Supp fig 5C) 
anno(pac_tong_filt)$genome_hit <- ifelse(grepl("mis",  anno(pac_tong_filt)$hg38_genome), "human",
                                   ifelse(grepl("mis",  anno(pac_tong_filt)$M.hyorhinis_genome), "mycoplasma", "no_hit"))
ord <-  c("no_hit", "mycoplasma", "human")
PAC_stackbar(pac_tong_filt, anno_target= list("genome_hit", ord),  
             pheno_target=list("type"), color=c("#BCBCBD", "#9D0014","#BCD771"), 
             total = FALSE)


#-------------------------------------
# Principle component analysis after non-human removal (Supp fig 5A and D) 
#--------
#First generate PCA with all sequences pass filter
pca_out <- PAC_pca(pac_tong_filt, norm="vst", pheno_target=list("type"))

# Filter, remove long fragments, and add new vst normalization
# Note, enteries in cell_type column:
#--------
# Make a pure human filter
pure_filt <- 
  as.data.frame(
    cbind(grepl("mis",  anno(pac_tong_filt)$hg38_genome),
          grepl("mis",  anno(pac_tong_filt)$M.hyorhinis_genome)))

pure_filt <- apply(pure_filt, 1,  function(x){paste(x, collapse="_")}) == "TRUE_FALSE"
anno(pac_tong_filt)$pure<- ifelse(pure_filt==TRUE, "pure_human", "not")


# Now remove non-human sequences
pac_tong_filt  <- PAC_filter(pac_tong_filt, 
                             size = c(16,45), 
                             anno_target=list("pure", "pure_human"))
norm(pac_tong_filt) <- norm(pac_tong_filt)["cpm"]
pac_tong_filt <- PAC_norm(pac_tong_filt, norm = "vst")

#--------
# Run PCA on pure-human
pca_out <- PAC_pca(pac_tong_filt, norm="vst", 
                   pheno_target=list("type"), graphs=TRUE)
pca_out[[1]]

#######################################################################################
#####  3. Re-analysis of Snoek et al. 2019 dataset Fig 2B-E
####################################################################################### 
#
# The dataset was originally published in:
#
#   Snoek BC, Verlaat W, Babion I, Novianti PW et al. Genome-wide microRNA analysis
#   of HPV-positive self-samples yields novel triage markers for early detection of
#   cervical cancer. Int J Cancer 2019 Jan 15;144(2):372-379. PMID: 30192375
#
# SRA project: SRP119662
# ENA fastq download: https://www.ebi.ac.uk/ena/browser/view/PRJNA413777) 

# Notes: Snoek et al 2019 used the Illumina TrueSeq Small RNA Library Preparation
# kit, while Tong et al. used the NEBNext Small RNA library prep kit. This kits
# may differ in what sRNAs that are caught. Thus, may explain some differences
# between studies.
#
# This experiment contains 56 fastq files that varies greatly in size, from 0.51
# to 4.47 Gb. Many large fastq files prompts a problem on low-end computers,
# which may run out of memory or take extensive amount of time to complete.
# Seqpac contains a few features to make it possible to perform trimming and
# counting on computers with limited resources, but on the expense of time.
# First we recommend to separate trimming from counting, by running make_trim
# and make_counts separately. By doing so you may safely save the trimmed fastq
# files and continue counting these at a later time. These functions also
# contain options to use chunks in the analysis by dividing processes into smaller
# parts. In addition to that, the make_count function has an option to perform
# some processes on-disk instead of in-memory and to apply panic filters in
# case a fastq would fail. If such filtering was activated, this is reported as
# a warning message, as well as in the progress report. We strongly
# recommend over-night processing when using these options.
# 
#-------------------------------------------------------------------------------------
# Generate PAC objects
#-------------------------------------------------------------------------------------
path_to_fastq <- "<your/path/to/downloaded/fastq/files>"
pheno_path  = "<path/to/unpacked/Snoek_pheno.csv>" # In Supplementary_file_5
path_to_trimmed <- "<your/path/to/trimmed/fastq/files>"

#--------
# Trimming and counting using chunks 
prog_report <- make_trim(input=path_to_fastq, output=path_to_trimmed, 
                         chunk_size=1000000, threads= 6,
                         polyG=c(type="hard_trim", min=10, mismatch=0.1),
                         adapt_3_set=c(type="hard_rm", min=10, mismatch=0.1),
                         adapt_3="TGGAATTCTCGGGTGCCAAGGAACTCCAGTCAC",
                         quality=c(threshold=20, percent=0.8))

# Don't forget to save the progress report for later:
# save(prog_report, file="<save/path/Snoek_prog_report.RData>")

input_trimmed <- list.files(path_to_trimmed, 
                            pattern="trim.fastq.gz$|trim.fastq$", 
                            full.names=TRUE, recursive=FALSE)

counts  <- make_counts(input=input_trimmed, threads=4,
                       trimming=NULL, plot=TRUE,
                       evidence=c(experiment=2, sample=50),
                       optimize=list(on_disk=TRUE, chunk_size=50000000,
                                     rm_wild=TRUE, seq_min=12))

#save(counts, file = "<save/path/Snoek_counts.RData>")

# You may like to combine the progress reports from trimming and counting prior
# of running make_pheno.
comb_report <- cbind(prog_report, counts$progress_report)

pheno <- make_pheno(path_to_pheno,
                    counts=counts$counts,
                    progress_report=comb_report)
pac_snoek  <- make_PAC(pheno=pheno, counts=counts$counts)

#save(pac_snoek, file="<save/path/pac_master_snoek.Rdata>")

#--------
# Filter and normalize/summarize
load(file="<save/path/pac_master_snoek.Rdata>")


anno(pac_snoek)$mono <- "all"
pac_snoek  <- PAC_summary(pac_snoek, norm = "counts", pheno_target=list("Organism"))
# Just like Tong et al. lots of reads at >=51 nt (not sRNA)
PAC_sizedist(pac_snoek, anno_target=list("mono"), summary_target="countsMeans_Organism" )
# Samples varies greatly, lots of very short reads, but most reads were >=6 nt
ind_plots<- PAC_sizedist(pac_snoek, anno_target=list("mono"), pheno_target=list("sample"))
cowplot::plot_grid(plotlist=ind_plots[[1]][1:9], nrow=3, ncol=3, scale=1.3)


# For normalization, we apply a filter extracting sequences that assures sRNA 
# (reliable adaptor sequence detection; max 40 nt). Most reads were also > 6nt.

# In addition, we use a filter that removes read sequences that don't reach at
# least 10 count in 50% of the samples. This rather humble filter, removes 99%
# of the unique sequences and keeps ~33% of the total reads. This is much fewer
# reads than for example Tong et al. where we used the same occurrence filter.
# This suggests that data contains many short sequences and sequences with low
# reproducability, possibly as a result of degradation.
pac_snoek_filt  <- PAC_filter(pac_snoek, size= c(6, 40), threshold=10, coverage=50, 
                              pheno_target=list("histology", c("normal", "CIN3")), 
                              stat=FALSE)
#41218
pac_snoek_filt  <- PAC_norm(pac_snoek_filt, norm = "cpm")
pac_snoek_filt  <- PAC_norm(pac_snoek_filt, norm = "vst")
# Now, after normalization, we can filter reads that are too short for reliable
# mapping (min 18 nt)
pac_snoek_filt  <- PAC_filter(pac_snoek_filt, size= c(18, 40), stat=FALSE)
#14720

#save(pac_snoek, file="<save/path/pac_filt_snoek.Rdata>")
#-------------------------------------------------------------------------------------
# Annotation workflow only human
#-------------------------------------------------------------------------------------
load(file="<save/path/pac_filt_snoek.Rdata>")


ref_paths <- list(
  hg38="C:/your/path/to/H.sapien/GRCh38.fa"
)

output_path = "<your/path/to/bowtie/output/>"

import <- list(coord=FALSE, report="minimum", reduce=NULL)

# Good to close all connections prior of running map_reanno/make_reanno
closeAllConnections()
map_reanno(pac_snoek_filt, output_path=output_path, ref_paths = ref_paths,
           mismatches = 0, threads = 1, import=import, keep_temp = TRUE, override = TRUE)
reanno_snoek1 <- make_reanno(reanno_path=output_path, 
                          PAC=pac_snoek_filt, mis_fasta_check = TRUE)
mis0_hum <- add_reanno(reanno=reanno_snoek1, mismatches = 0,  
                   type = "genome", genome_max = 10)
any_hum<- ifelse(grepl("mis0", mis0_hum$hg38),"Hum", "Other")
table(any_hum)#Any_Hum=6829; Other=7891 
anno(pac_snoek_filt)$human_mis0 <- factor(any_hum, levels=c("Other", "Hum"))

means_other <- rowMeans(counts(pac_snoek_filt))[any_hum=="Other"]
head(means_other[order(means_other, decreasing=T)])
# BLASTING highly expressed "Other" (possibly non-human) sequnces at NCBI
# (https://blast.ncbi.nlm.nih.gov/Blast.cgi) reveals sequences from species 
# commonly found in the vaginal microbiota.

#-------------------------------------------------------------------------------------
# Annotation workflow microbiota
#-------------------------------------------------------------------------------------
#  Next, we downloaded the genomes of some of the species commonly found in the
#  vaginal microbiota and found among the non-human sequences. Running these
#  side-by-side with the human genome, allowing up to 3 mismatches, in Seqpac's
#  annotation workflow, picks the best aligning genome for each sequence.

ref_paths <- list(
  L.acidophilus="C:/your/path/to/Lactobacillus acidophilus/L.acidophilus.fa",
  L.crispatus="C:/your/path/to/Lactobacillus crispatus/L.crispatus.fa",
  L.gasseri="C:/your/path/to/Lactobacillus gasseri/L.gasseri.fa",
  L.iners="C:/your/path/to/Lactobacillus iners/L.iners.fa",
  C.albicans="C:/your/path/to/Candida albicans/C.albicans.fa",
  C.glabrata="C:/your/path/to/Candida glabrata/C.glabrata.fa",
  C.tropicalis="C:/your/path/to/Candida tropicalis/C.tropicalis.fa",
  B.longum="C:/your/path/to/Bifidobacterium longum/B.longum.fa",
  D.hominis="C:/your/path/to/Dialister hominis/D.hominis.fa",
  P.buccalis="C:/your/path/to/Prevotella buccalis/P.buccalis.fa",
  M.hexanoica="C:/your/path/to/Megasphaera hexanoica/M.hexanoica.fa",
  G.vaginalis="C:/your/path/to/Gardnerella vaginalis/G.vaginalis.fa",
  hg38="C:/your/path/to/H.sapien/GRCh38.fa"
)

closeAllConnections()
map_reanno(pac_snoek_filt, output_path=output_path, ref_paths = ref_paths,
           mismatches = 3, threads = 1, import=import, keep_temp = TRUE, override = TRUE)
reanno_snoek2 <- make_reanno(reanno_path=output_path, 
                             PAC=pac_snoek_filt, mis_fasta_check = TRUE)
mis3_micro <- add_reanno(reanno=reanno_snoek2, mismatches = 3,  
                         type = "genome", genome_max = 10)
names(mis3_micro)
ref_lst<- list( Lac=c("L.acidophilus", "L.iners", "L.gasseri", "L.crispatus"),
                Can=c("C.albicans", "C.glabrata", "C.tropicalis"),
                Bif="B.longum",
                Meg="M.hexanoica",
                Pre="P.buccalis",
                Gar="G.vaginalis",
                Dia="D.hominis",
                Hum="hg38")

fact_func <- function(ref_lst, mis){
  test <- lapply(ref_lst, function(x){
    logi_hit <- list(NULL)
    for(i in seq_along(x)){
      logi_hit[[i]] <- grepl("mis", as.data.frame(mis)[,x[i]])
      names(logi_hit)[i] <- x[i]
    }
    return(logi_hit)
  })
  return(test)
}

logi_refs <- fact_func(ref_lst=ref_lst, mis=mis3_micro)
any_refs<- lapply(logi_refs, function(x){
  apply(do.call("cbind",x),1, sum)>0
})
any_refs_mat <- do.call("cbind",any_refs)

#--------
# Create factor where human genome has best alignment
best_hum <- c(F,F,F,F,F,F,F,T)
best_hum <- apply(any_refs_mat,1,function(x){
  names(x) <- NULL
  identical(x,best_hum)
  })
table(best_hum)#Other=6656; Best_Hum=8064
best_hum <- ifelse(best_hum, "Best_Hum", "Other")
anno(pac_snoek_filt)$best_hum <- best_hum<- factor(best_hum, levels=c("Other", "Best_Hum"))

#--------
# Create factors with multimapping hits (combo) 
rownames(any_refs_mat) <- rownames(pac_snoek_filt)
any_refs_fact <- apply(any_refs_mat,1, function(x){paste(x, collapse = "_")})
any_refs_lst<- as.list(as.data.frame(any_refs_mat))
for(i in seq_along(any_refs_lst)){
  cls<- colnames(any_refs_mat)[i]
  any_refs_lst[[i]] <- ifelse(any_refs_lst[[i]]==TRUE, cls, "other")
}
any_refs_df <- do.call("cbind", any_refs_lst)
any_refs_fact <- apply(any_refs_df,1, function(x){paste(x, collapse = "_")})
any_refs_fact <- gsub("other_other_other_other_other_other_other_other", "nohit", any_refs_fact)
any_refs_fact <- gsub("other_|_other", "", any_refs_fact)
any_refs_fact <- gsub("_", ";", any_refs_fact)

#--------
# Save original genus factor and ombine multimapping sequences into same category
anno(pac_snoek_filt)$genus <- any_refs_fact
any_refs_fact[nchar(any_refs_fact)>5] <- "combo"
table(any_refs_fact)
anno(pac_snoek_filt)$genus_comb <- any_refs_fact

#--------
# Create new pheno factor (percent microbiota)
table(anno(pac_snoek_filt)$genus_comb)
not_hum_logi<- !grepl("Hum|nohit", anno(pac_snoek_filt)$genus)
table(not_hum_logi)
seqs_best_micro<- rownames(pac_snoek_filt)[not_hum_logi]

pac_snoek_micro<- PAC_filter(pac_snoek_filt, 
                             anno_target=seqs_best_micro,
                             subset_only = T)
pheno(pac_snoek_filt)$perc_microbio <- colSums(counts(pac_snoek_micro))/
                                        colSums(counts(pac_snoek_filt))

#save(pac_snoek_filt, file="<save/path/pac_filtanno_snoek.Rdata>")
#-------------------------------------------------------------------------------------
# Plots Snoek et al. 2019 
#-------------------------------------------------------------------------------------
library(ggplot2)
load(file="<save/path/pac_filtanno_snoek.Rdata>")

#--------
# Fig 2B - Total reads pass filter
fact <- anno(pac_snoek_filt)$best_hum
agg_shrt<- aggregate(counts(pac_snoek_filt), list(fact), sum)
df <- reshape2::melt(agg_shrt, id.vars="Group.1")
# Same order as tot_reads
tot_reads_pass <- colSums(counts(pac_snoek_filt))
ord_samp <- order(tot_reads_pass, decreasing=T)
samp_fact <- factor(df$variable, 
                    levels=pheno(pac_snoek_filt)$sample[ord_samp])
df$variable <- samp_fact
cl<- c( "#ABABAB","#FF0000")
scales::show_col(cl)
df$Group.1 <- factor(df$Group.1, 
                     levels=c("Other", "Best_Hum"))
ggplot2::ggplot(df, ggplot2::aes(x=variable, y=value, fill=Group.1)) +
  ggplot2::geom_col(width=1, size=0.2, color="black") + 
  ggplot2::geom_hline(yintercept=0, col="#707177", cex=0.6) +
  ggplot2::scale_fill_manual(values=cl)+
  ggplot2::theme(
    plot.caption =  ggplot2::element_text(size=10, face= "bold"),
    axis.title.y = ggplot2::element_text(size=12, face= "bold"),
    axis.title.x = ggplot2::element_text(size=12, face="bold"),
    axis.text = ggplot2::element_text(size=10),
    axis.text.x = ggplot2::element_text(angle=45, hjust=1),
    panel.background = ggplot2::element_blank())

#--------
# Fig 2C - Microbiota in "Other"
pac_snoek_other<- PAC_filter(pac_snoek_filt, 
                             anno_target=list("human_mis0", "Other"),
                             subset_only = T)
# Order microbiota
ord_fact<- rev(c("combo","Lac","Can","Bif","Meg","Pre","Gar","Dia","nohit"))
anno(pac_snoek_other)$genus_comb <- factor(anno(pac_snoek_other)$genus_comb, 
                                              levels=ord_fact)
# Same order as Fig 2F
ord_samp <- order(colSums(counts(pac_snoek_filt)), decreasing=T)
pheno(pac_snoek_other)$sample <- factor(pheno(pac_snoek_other)$sample, 
                    levels=as.character(pheno(pac_snoek_other)$sample[ord_samp]))

#Colors
colfunc <- grDevices::colorRampPalette(c("#094A6B", "#EBEBA6", "#009999"))
cl <- colfunc(7)
cl<- rev(c("#BA2E4A",cl ,"#BCBCBD"))
scales::show_col(cl)
PAC_stackbar(pac_snoek_other , color = cl, total=F,
             pheno_target=list("sample"), 
             anno_target=list("genus_comb"))

#--------
# Fig 2D - Principal component analysis percent microbiota
pca_out<- PAC_pca(pac_snoek_filt, norm ="vst", 
                  pheno_target=list("perc_microbio"))
pca_out[[1]][[1]]
# Save first component
pheno(pac_snoek_filt)$PCA1 <-pca_out$pca$ind$coord[,"Dim.1"]

#--------
# Fig 2E - Yield-loss regression curve
library(drc)
library(aomisc)
# transposed in 2d space
off_func <- function(a){(a+(sqrt(min(a)^2)+0.01))}
dt <- data.frame(y=off_func(pheno(pac_snoek_filt)$PCA1), 
                 x=pheno(pac_snoek_filt)$perc_microbio)
mod<- drc::drm(y ~ x, fct = DRC.YL(), data = dt)
base::summary(mod)
y_predict <- stats::predict(mod)
good_fit <- round(stats::cor(dt$y, y_predict), digits=4) #0.75
 
p <-plot(mod, log="", main = "Yield loss function",
        xlab = "%microbiota", ylab = "PC1")
colnames(p)[2] <- "y" 
ggplot2::ggplot(p, aes(x, y)) +
  ggplot2::geom_point(data=dt, size=2.0)+
  ggplot2::geom_line(color="red", size=1.0)+
  ggplot2::xlim(c(0, 1.0))+ 
  ggplot2::ylim(c(0,220))+
  ggplot2::xlab(paste0("Percent microbiota"))+
  ggplot2::ylab(paste0("PC1"))+
  ggplot2::ggtitle(paste0("Yield-Loss regression"))+
  ggplot2::theme_bw()

#######################################################################################
#####  4. Benchmarking Seqpac's adaptor trimming Supp. Fig. 2
#######################################################################################

# These scripts were used to generate some of the analysis reported in
# Supplementary file  2 We used a dataset originally published in:
#  Kang W, Eldfjell Y, Fromm B, Estivill X et al. miRTrace reveals the
#  organismal origins of microRNA sequencing data. Genome Biol 2018 Dec
#  4;19(1):213. PMID: 30514392
# SRA project: SRP157338 
# ENA fastq download: https://www.ebi.ac.uk/ena/browser/view/PRJNA485638) 


#-------------------------------------------------------------------------------------
# Function to call cutadapt stand alone
#-------------------------------------------------------------------------------------
seqpac.make_cutadapt_alone <- function(input, output, parse=NULL, threads=1){
  
  ## Setup
  cat("\nRunning make_cutadapt ...")
  cat("\n--- cutadapt and fastq_quality_filter must be correctly installed.")
  if(!dir.exists(output)){ 
    suppressWarnings(dir.create(output)) 
  }
  fls <- list.files(input, pattern ="fastq.gz\\>|fastq\\>", full.names=TRUE, recursive=TRUE)
  
  # Make output names and check output folder
  nam <- gsub("\\.gz$", "", basename(fls))
  nam <- gsub("\\.fastq$|\\.fq$|fastq$", "", nam)
  nam <- gsub("\\.$|\\.tar$", "", nam)
  nam_trim <- paste0(nam, ".trim.fastq.gz")
  
  # Check for output folder
  out_file <- file.path(output, nam_trim)
  out_dir <- list.files(output, pattern=nam_trim, recursive = FALSE)
  if(length(out_dir)>0){
    stop(paste0("\n  Output trimmed fastq file names are identical to existing files in output:\n  ", 
                out_dir, "\n  Please move or delete the file in the output folder:\n  ", output))
  }
  
  # cutadapt and fastq_quality_filter
  prog_report <- list(NULL) 
  for(i in 1:length(fls)){
    log_lst <- list(NULL, NULL)
    names(log_lst) <- c("cutadapt", "fastq_quality_filter")
    spl_nam <- nam_trim[i]
    temp_out <- gsub("trim.fastq.gz$", "temp.fastq", out_file[i])
    if(!is.null(parse[[1]])){
      log_lst[[1]] <- system(paste0("cutadapt ", parse[[1]], " -o ", temp_out, " ", 
                                    fls[i]), intern = TRUE)
    }
    if(!is.null(parse[[2]])){
      log_lst[[2]] <- system(paste0("fastq_quality_filter ", parse[[2]], " -v -i ", 
                                    temp_out, " -o", out_file[i], " -z"), intern = TRUE)
    }
    if(!is.null(parse[[1]])){
      file.remove(temp_out) } prog_report[[1]] <- log_lst
  }
  doParallel::stopImplicitCluster()
  cat("\n--- Finished generating trimmed temporary files.")
  return(prog_report) gc(reset=TRUE) 
}


#-------------------------------------------------------------------------------------
# Run benchmark
#-------------------------------------------------------------------------------------

# This function iterates the adaptor trimming using make_trim, make_cutadapt and
# make_cutadapt_alone (above) 10 times for each function. This serie of
# iteration was then repeated 6 times. Results were saved into a .csv text file
# with two columns named: "treatment" and "s" (=seconds). For this task we used
# a stronger computer then was was used for the the Fig 2 analyses (see extended
# methods for specs).

# Note, Kang et al. uesd the TrueSeq small RNA kit, we therefore used the
# Illumina adaptor sequence for trimming.

# Note, for the cutadapt functions to work, you need to have cutadapt and
# fastq_quality_filter installed.

library(rbenchmark) 
library(seqpac)

input = "<path to Kang et al. fastq files>"
output = "<temporary path for trimmed fastq files>"

bn <-
  rbenchmark::benchmark(
    #--------
    "seqpac" = {
      prog_report  <-  make_trim(input=input, output=output, threads=7, 
                                 check_mem=FALSE, indels=TRUE, concat=12,
                                 adapt_3_set=c(type="hard_rm", min=10, mismatch=0.1),
                                 adapt_3="TGGAATTCTCGGGTGCCAAGGAACTCCAGTCACTTA",
                                 polyG=c(type="hard_trim",min=20, mismatch=0.1),
                                 seq_range=c(min=14, max=45), 
                                 quality=c(threshold=20, percent=0.8))
      
      fn <- list.files(output, full.names=TRUE, recursive=FALSE)
      file.remove(fn) },
    #--------
    "cutadapt" = {
      prog_report  <-  make_cutadapt(input, output, threads=7,
                                     parse=list(cutadapt="-j 1 -a TGGAATTCTCGGGTGCCAAGGAACTCCAGTCACTTA --discard-untrimmed --nextseq-trim=20 -O 10 -m 14 -M 45",
                                                fastq_quality_filter="-q 20 -p 80"))
      fn <- list.files(output, full.names=TRUE, recursive=FALSE)
      file.remove(fn) },
    #--------
    "cutadapt_alone" = {
      prog_report  <- make_cutadapt_alone(input, output, threads=7,
                                          parse= list( cutadapt="-j 7 -a TGGAATTCTCGGGTGCCAAGGAACTCCAGTCACTTA --discard-untrimmed --nextseq-trim=20 -O 10 -m 14 -M 45",
                                                       fastq_quality_filter="-q 20 -p 80"))
      fn <- list.files(output, full.names=TRUE, recursive=FALSE)
      file.remove(fn) },
    #-------- 
    replications = 9, columns = c("test", "replications", "elapsed", "relative", "user.self", "sys.self", "user.child", "sys.child"))

# (replication = 9, the first cycle is not counted) 


#-------------------------------------------------------------------------------------
# Plot benchmark results (Supp. Fig 2)
#-------------------------------------------------------------------------------------
# Note: .csv text file has two columns named: "treatment" and "s"(=seconds).

library(ggplot2)
res_bench <- read.delim("<path to saved .csv file with benchmark results>", header=TRUE, sep=",")

ggplot(res_bench, aes(x=treatment, y=s, fill=treatment)) +
  stat_summary(geom = "errorbar", fun.data = mean_se, position = "dodge") +
  stat_summary(geom = "bar", fun = mean, position = "dodge") +
  geom_jitter(col = "black", size=4, position=position_jitter(w=0.2, h=0.2)) +
  scale_fill_manual(values=c("#094A6B", "grey", "blue"))+
  scale_color_manual(values=c("black", "black", "black"))+
  theme_bw()+
  theme(legend.position="none", axis.line.x =element_blank())

#######################################################################################
##### 5. Comparing  Seqpac, sRNAtoolbox, featureCounts (Supp. Fig 6)
#######################################################################################

input="/path/to/kang et al. dataset"
output="/path/to/kang et al. dataset/trimmed"
make_trim(adapt_3="TGGAATTCTCGGGTGCCAAGGAACTCCAGTCAC",
          input=input,
          output=output)

#-----------------------------------------
# using seqpac to produce PAC pbjects

ck<-make_counts(input=output, threads=1, trimming=NULL, 
                plot=TRUE, evidence=c(experiment=2, sample=1))
pheno_kang <- data.frame(names=colnames(ck$counts),
                         species=c("fly"),
                         row.names=colnames(ck$counts))
pac_kang <- make_PAC(pheno=pheno_kang, 
                     counts=ck[[1]]) 
PAC_check(pac_kang)

#-----------------------------------------
#  mapping genome
pac_kang<-PAC_filter(pac_kang, threshold = 100, coverage = 2, size=c(15,75))
out_mapping<-"<path/to/mapping/output"
map_reanno(PAC=pac_kang,
           output_path=out_mapping,
           ref_paths=list(fly="<path/to/BDGP6.32genome.fa"),
           mismatches=1,
           threads=1,
           import="genome")
re_gen<-make_reanno(reanno_path=out_mapping,
                    PAC=pac_kang)
pac_kang <- add_reanno(re_gen, 
                       type="genome", 
                       mismatches=1, 
                       merge_pac = pac_kang)

#-----------------------------------------
#  mapping biotype
ref_b=list(RNAcentral="/path/to/Drosophila/RNAcentral_nov2022.fa", 
           miRNA="/path/to/Drosophila_miRBase_21-dme.fa",  
           pc="/path/to/Documents/genomes/pc/Drosophila_BDGP6.32.cdna.all.fa", 
           ncrna="/path/to//Ensembl/Drosophila_melanogaster.BDGP6.ncrna.fa") 

map_reanno(PAC=pac_kang, 
           ref_paths=ref_b, 
           output_path=out_mapping,
           mismatches=1, 
           import="biotype", 
           threads=1) 

reanno_bio <- make_reanno(reanno_path=out_mapping,  
                          PAC=pac_kang,  
                          mis_fasta_check = TRUE) 

bio_search<- list(RNAcentral=c("long_non-coding_RNA", "lincRNA", "miRNA", "pre_miRNA", "rRNA", "snoRNA",  
                               "snRNA", "tRNA", "lncRNA","misc","ribozyme","scaRNA","scRNA","snoRNA","snRNA"  
                               ,"sRNA", "mt:tRNA", "lncRNA","mt:rRNA", 
                               "mt:lrRNA", "rRNA", "mt:srRNA", "dme-bantam", "pri-miR", "ribosomal_RNA", 
                               "transfer_RNA", "piR", "miR", 
                               "5SrRNA", "28SrRNA", "18SrRNA", "CR41606", "CR40582", "5.8SrRNA", 
                               "CR40611", "CR40679", "pre-rRNA", "2SrRNA", "CR40594", "CR40621", 
                               "asRNA", "hairpin", "lncRNA", "mature", "microRNA", "miscRNA", 
                               "ncRNA", "otherRNA", "piRNA", "protein_coding", "pseudogene",  
                               "rnase", "rRNA", "scaRNA", "snoRNA", "snRNA", "srpRNA", "tmRNA", "tRNA",  
                               "microRNA", "Dme-Mir", "small_cajal", "Signal_recognition", "antisense_RNA", 
                               "rRNA","mir-","Small_nucleolar", "spliceosomal", "MRP", "flamenco", "LSU", 
                               "alphagamma", "signal_recognition", "long_noncoding_RNA", 
                               "antisense","Pgc", "elav", "small_nucle", "small_non-c", "small_Cajal"),
                  miRNA="dme-",  
                  pc="FB", 
                  ncrna=c("lncRNA", "mRNA", "miR", "ncRNA", "other", "rRNA", "snRNA", "snoRNA", "tRNA")) 

pac_kang <- add_reanno(reanno=reanno_bio,  
                       bio_search=bio_search,  
                       type="biotype",  
                       bio_perfect=F,  
                       mismatches = 1,  
                       merge_pac=pac_kang) 

hierarchy <- list(miRNA ="miRNA_dme|RNAcentral_miRNA|RNAcentral_pre_miRNA|RNAcentral_dme-bantam|RNAcentral_pri-miR|RNAcentral_miR| 
                  RNAcentral_microRNA|RNAcentral_Dme-Mir|RNAcentral_mir-|RNAcentral_microRNA|miRNA|ncrna_miR", 
                  hairpin="RNAcentral_hairpin", 
                  mature="RNAcentral_mature", 
                  rRNA="RNAcentral_rRNA|RNAcentral_ribosomal_RNA|RNAcentral_LSU|RNAcentral_5SrRNA|RNAcentral_5.8SrRNA|ncrna_rRNA", 
                  tRNA="RNAcentral_tRNA|RNAcentral_transfer_RNA|ncrna_tRNA", 
                  lncRNA="RNAcentral_lincRNA|RNAcentral_lncRNA|RNAcentral_long_non-coding_RNA|RNAcentral_lincRNA|RNAcentral_alphagamma| 
                  RNAcentral_long_noncoding_RNA|ncrna_lncRNA", 
                  snoRNA="RNAcentral_snoRNA|RNAcentral_Small_nucleolar|RNAcentral_small_nucle_ncrna_snoRNA", 
                  snRNA="RNAcentral_snRNA|RNAcentral_spliceosomal|ncrna_snRNA", 
                  srpRNA="RNAcentral_srpRNA|RNAcentral_Signal_recognition|RNAcentral_signal_recognition", 
                  #tmRNA="RNAcentral_tmRNA", 
                  piRNA="RNAcentral_piRNA|RNAcentral_piR|RNAcentral_flamenco", 
                  rnase="RNAcentral_rnase|RNAcentral_MRP", 
                  pc="pc|ncrna_mRNA", 
                  #pesudogene="RNAcentral_pseudogene",
                  scaRNA="RNAcentral_scaRNA|RNAcentral_small_cajal|RNAcentral_small_Cajal", 
                  asRNA="RNAcentral_antisense|RNAcentral_asRNA|RNAcentral_antisense_RNA", 
                  #miscRNA="RNAcentral_miscRNA", 
                  ncRNA="RNAcentral_ncRNA|RNAcentral_small_non-c|ncrna_ncRNA", 
                  otherRNA="RNAcentral_otherRNA|RNAcentral_misc|ncrna_other") 

pac_kang <- simplify_reanno(input=pac_kang,  
                            hierarchy=hierarchy,  
                            mismatches=0, 
                            bio_name="Biotypes_mis0",
                            merge_pac = TRUE) 

pac_kang <- simplify_reanno(input=pac_kang,  
                            hierarchy=hierarchy,  
                            mismatches=1, 
                            bio_name="Biotypes_mis1", 
                            merge_pac = TRUE) 

pac_seqpac<-PAC_filter(pac_kang, pheno_target = list("species", "fly"), coverage = 2, threshold = 100) 

#-----------------------------------------
#prepare datafrom the three "PAC" objects

#-----------------------------------------
#for Seqpac
pac_seqpac<-pac_kang
pac_seqpac@Anno$Biotype_mis01<-pac_seqpac@Anno$Biotypes_mis0
table(pac_seqpac@Anno$Biotype_mis01)
levels(pac_seqpac@Anno$Biotype_mis01)<-c(levels(pac_seqpac@Anno$Biotype_mis01), "pc", "asRNA", "otherRNA")
pac_seqpac@Anno$Biotype_mis01[pac_seqpac@Anno$Biotype_mis01 %in% "no_anno"]<-pac_seqpac@Anno$Biotypes_mis1[pac_seqpac@Anno$Biotype_mis01 %in% "no_anno"]
table(pac_seqpac@Anno$Biotype_mis01)

#-----------------------------------------
#for srnatools
reads <- read.delim("<path/to/srnatools/output/reads.annotation>", header=FALSE)
counts<-data.frame(row.names = reads$V1, Fly=reads$V2)
pheno<-data.frame(row.names = "Fly", exp="Test", int="hum")
anno<-data.frame(row.names = reads$V1, Size=nchar(reads$V1), class=reads$V4, biotype=reads$V5)
table(anno$class)
anno$genome<-sub("_.*", "", anno$biotype)
anno$multimap_numb<-lengths(regmatches(anno$biotype, gregexpr("\\$", anno$biotype)))

#cleaning up the annotation 
#we can split on dollar sign for multimapping
splt<-strsplit(anno$biotype, "\\$")
genome<-lapply(splt, function(x){gsub('^([^_]+_[^_]+_[^#]+).*', '\\1', x)}) 
genome <- lapply(genome, unique)
genome <-lapply(genome, function(x){
  nms<-x
  if(length(x)>1){
    paste0(x[[1]], sep="_", x[[2]])
  }
  else{x<-nms}
})
table(unlist(lapply(genome, length)))


biotype<-lapply(splt, function(x){sub(".*\\:(.+)\\:.*", "\\1", x)})
biotype<-lapply(biotype, function(x){gsub("#.*", "", x)})
bt.df<-unlist(biotype)
uni<-lapply(biotype, unique)
table(unlist(uni))
uni<-unlist(uni)

#ensure correct hierarchy (manually..)
uni<-as.data.frame(uni)
unique(uni$uni)
uni[uni$uni %in% "ncRNAsnRNA",]<-"snRNA"
uni[uni$uni %in% "piRNAtRNA",]<-"tRNA"
uni[uni$uni %in% "srpRNAotherRNA",]<-"srpRNA"
uni[uni$uni %in% "tRNAlncRNA",]<-"tRNA"
uni[uni$uni %in% "otherRNAsnRNA",]<-"snRNA"
uni[uni$uni %in% "otherRNAscaRNA",]<-"scaRNA"
uni[uni$uni %in% "otherRNAsnoRNA",]<-"snoRNA"
uni[uni$uni %in% "otherRNAmiscRNAsnRNA",]<-"snRNA"
uni[uni$uni %in% "otherRNAsnoRNA",]<-"snoRNA"
uni[uni$uni %in% "piRNArRNA",]<-"rRNA"
uni[uni$uni %in% "protein_codingpseudogene",]<-"protein_coding"
uni[uni$uni %in% "lncRNAsnoRNA",]<-"lncRNA"
uni[uni$uni %in% "rRNApiRNA",]<-"rRNA"
uni[uni$uni %in% "rRNAasRNA",]<-"rRNA"
uni[uni$uni %in% "rRNAlncRNA",]<-"rRNA"
uni[uni$uni %in% "lncRNAasRNA",]<-"lncRNA"
uni[uni$uni %in% "snRNAotherRNA",]<-"snRNA"
uni[uni$uni %in% "snRNApiRNA",]<-"snRNA"
uni[uni$uni %in% "rRNAotherRNA",]<-"rRNA"
uni[uni$uni %in% "snoRNAasRNA",]<-"snoRNA"
uni[uni$uni %in% "lncRNAtRNArRNA",]<-"rRNA"
uni[uni$uni %in% "miscRNAncRNA",]<-"ncRNA"
uni[uni$uni %in% "ncRNAsnRNApiRNA",]<-"snRNA"
uni[uni$uni %in% "srpRNAlncRNAotherRNA",]<-"lncRNA"
uni[uni$uni %in% "rRNAtRNA",]<-"rRNA"
uni[uni$uni %in% "otherRNAtRNA",]<-"tRNA"
uni[uni$uni %in% "pseudogeneprotein_coding",]<-"protein_coding"
uni[uni$uni %in% "asRNArRNA",]<-"rRNA"
uni[uni$uni %in% "snRNAmiscRNA",]<-"snRNA"
uni[uni$uni %in% "otherRNAtRNA",]<-"tRNA"
uni[uni$uni %in% "otherRNAlncRNA",]<-"lncRNA"
uni[uni$uni %in% "otherRNArnasemiscRNA",]<-"rnase"
uni[uni$uni %in% "snRNApiRNAncRNA",]<-"snRNA"
uni[uni$uni %in% "asRNAotherRNA",]<-"asRNA"
uni[uni$uni %in% "piRNAlncRNA",]<-"lncRNA"
uni[uni$uni %in% "lncRNAsnoRNA",]<-"lncRNA"
uni[uni$uni %in% "snRNAncRNA",]<-"sncRNA"
uni[uni$uni %in% "snoRNApiRNA",]<-"snoRNA"
uni[uni$uni %in% "tRNApiRNA",]<-"tRNA"
uni[uni$uni %in% "asRNAlncRNA",]<-"lncRNA"
uni[uni$uni %in% "tmRNAasRNA",]<-"tmRNA"
uni[uni$uni %in% "lncRNAotherRNA",]<-"lncRNA"
uni[uni$uni %in% "otherRNAlncRNAmiscRNA",]<-"lncRNA"
uni[uni$uni %in% "lncRNArRNAotherRNA",]<-"rRNA"
uni[uni$uni %in% "snoRNAsnRNA",]<-"snoRNA"
uni[uni$uni %in% "snRNAscaRNA",]<-"snRNA"
uni[uni$uni %in% "microRNAotherRNAlncRNA",]<-"microRNA"

unique(uni$uni)
multimaps<-unlist(lapply(biotype, length))
specific_biotype<-lapply(splt, function(x){sub(".*\\.", "", x)})
sb<-lapply(specific_biotype, function(x){paste(x, collapse="")})
anno$multimap_numb<-multimaps
anno$database<-unlist(genome)
anno$database<-gsub("#.*","",anno$database)
anno$biotype<-unlist(uni)
anno$original_mapping<-unlist(sb)
table(anno$database)

#finalize a pac object from the sRNAtoolbox workflow
pac_srnatool<-make_PAC(pheno=pheno, counts = counts, anno=anno)
pac_srnatool@Anno$biotype
pac_srnatool@Pheno
pac_srnatool@Anno

#-----------------------------------------
#featurecounts

seqnms<-read.csv("<path/to/added_meta/no_TE_added_seqnames.csv>")
data<-read.delim("path/to/2022/featureCounts_ouput.tabular>")
mrg<-merge(data, seqnms, by.x="Geneid", by.y="flybase1")
df<-mrg[,c(1,2,7)]
df[order(df$Bowtie2.on.data.24..alignments.x, decreasing = TRUE),]

#extract rRNA info
rrna<-df[grep("rRNA", df$geneID2),]
rrna[order(rrna$Bowtie2.on.data.24..alignments.x, decreasing = TRUE),]

#extract tRNA info
trna_fc<-df[grep("tRNA", df$geneID2),]
trna<-PAC_filter(pac_srnatool, anno_target = list("biotype", c("tRNA", "tmRNA")))
trna@Anno$bt
trn<-gsub(".*\\-(.+)\\:.*", "\\1", trna@Anno$bt)
trn<-gsub(".*\\:(.+)\\:.*", "", trn)
trna_stb<-unique(trn)


#-----------------------------------------
#tRNA analysis
#mapping with miRBase, RNAcentral, ensembl ncRNA for sRNAtools and seqpac and the Drosophila 
#reference in FeatureCounts, we are presented with this data:

dim(pac_srnatool@Anno) #25865
dim(pk@Anno)           #83772
dim(pk_mapped@Anno)    #21516
dim(df)                #1281
#-----------
#for sRNAtool
trna<-PAC_filter(pac_srnatool, anno_target = list("biotype", c("tRNA", "tmRNA")))
trna@Anno$bt
trn<-gsub(".*\\-(.+)\\:.*", "\\1", trna@Anno$bt)
trn<-gsub(".*\\:(.+)\\:.*", "", trn)
unique(trn) #in total 58 unique tRNAs


#-----------
#for featurecounts
trna_fc<-df[grep("tRNA", df$geneID2),]
dim(trna_fc)
#FC - 261 unique tRNAs with 44 unique antiocodns 
dim(trna_fc)
trnas_featurecounts<-unique(gsub('^([^-]+-[^-]+).*', "\\1", trna_fc$geneID2))

#-----------
#for seqpac
tRNA_seqpac<-PAC_filter(pk, anno_target = list("Biotype_mis01", c("tRNA")))
map_tRNA<-PAC_mapper(tRNA_seqpac, ref="C:/Users/sigsk47/Documents/PhD/2022/Seqpac_benchmarking/dm6-tRNAs/dm6-filtered-tRNAs.fa",
                     mismatches = 1)
map_tRNA<-map_tRNA[!unlist(lapply(map_tRNA, function(x){x[[2]][1,1] == "no_hits"}))]
map_object_ss <- map_rangetype(map_tRNA, type="ss", ss="C:/Users/sigsk47/Documents/PhD/2022/Seqpac_benchmarking/dm6-tRNAs/dm6-tRNAs-confidence-set.ss",
                               min_loop_width=4)
pac_trna@Anno$all<-paste0(pac_trna@Anno$type, sep="-", pac_trna@Anno$class)

PAC_stackbar(pac_trna, anno_target = list("type"))
PAC_stackbar(pac_trna, anno_target = list("all")) #total 228 of 3649 sequences
#manually change so the naming looks the same

trna_stb
trna_stb<-c("GluCTC", "GluTTC",  "LysCTT", "LysTTT",  "LeuCAG",  "TrpCCA", "HisGTG",
            "ProCGG", "ThrTGT", "AspGTC" ,"IleAAT",  "MetCAT", "ValTAC",  "GlnCTG",  "GlyTCC" ,  
            "AsnGTT", "LeuCAA", "GlyGCC" ,"CysGCA" ,"GlnTTG",  "ProAGG" ,"AlaAGC" ,  
            "ArgACG", "AlaTGC" ,"PheGAA",  "SerCGA" ,  "LeuAAG",
            "ArgTCT","ProTGG",  "ValAAC" ,"ThrAGT" ,"ArgCCT",  "AlaCGC",
            "ArgTCG", "SeC(e)TCA" ,"ValCAC" ,"SerTGA",  "ThrCGT",
            "LeuTAG", "TyrGTA", "LeuTAA", "SerGCT", "IleTAT")
trna_stb
trnas_featurecounts<-gsub(".*:", "", trnas_featurecounts)
trnas_featurecounts<-gsub("-", "", trnas_featurecounts)

trna_seqpc<-unique(pac_trna@Anno$type)
trna_seqpc<-gsub("-", "", trna_seqpc)
trna_seqpc<-gsub(";.*", "", trna_seqpc)
trna_stb[trna_stb %in% "SeC(e)TCA"]<-"SeCTCA"

unique(pac_trna@Anno$all)
unique_seqpac<-trna_seqpc[!trna_seqpc %in% trna_stb]
unique(unique_seqpac)
unique_seqpac<-trna_seqpc[!trna_seqpc %in% trnas_featurecounts]
unique(unique_seqpac)
unique_fc<-trnas_featurecounts[!trnas_featurecounts %in% trna_seqpc]
unique_fc<-trna_stb[!trna_stb %in% trna_seqpc]

#-----------------------------------------
#extract the data


seqpac_Kang<-list(pheno=pk@Pheno, 
                  anno=pk@Anno,
                  counts=pk@Counts)
sRNAtoolbox<-list(pheno=pac_srnatool@Pheno,
                  anno=pac_srnatool@Anno,
                  counts=pac_srnatool@Counts)
