# Supplementary material for: Seqpac: a framework for sRNA-seq analysis in R using sequence-based counts
Source: Bioinformatics. 2023 Mar 21;39(4):btad144. doi: 10.1093/bioinformatics/btad144 (PMC10085512; doi:10.1093/bioinformatics/btad144)
Supplement: btad144_Supplementary_Data [file btad144_supplementary_data.zip › Kang_pheno.csv]

Sample_ID	Sample Name	AvgSpotLen	fastq size*		Organism	Cell_Line	source_name
SRR7687078	GSM3330199	51	185106976		D. melanogaster	S2	S2
SRR7687079	GSM3330200	51	218067083		D. melanogaster, H.sapien	HEK-293T and S2	HEK:S2 10:1
SRR7687080	GSM3330201	51	354963772		D. melanogaster, H.sapien	HEK-293T and S2	HEK:H2: 100:1
SRR7687081	GSM3330202	51	458293510		D. melanogaster, H.sapien	HEK-293T and S2	HEK:S2 1000:1
SRR7687082	GSM3330203	51	514035510		H.sapiens	HEK-293T	HEK
SRR7687083	GSM3330204	51	57562072		H.sapiens	HEK-293T	Low-input HEK
SRR7687084	GSM3330205	76	459818126		H.sapiens	HEK-293T	Rnase A digested HEK
